# Supplementary material for: The effect of prioritization over cognitive-motor interference in people with relapsing-remitting multiple sclerosis and healthy controls
Source: PLoS One. 2019 Dec 23;14(12):e0226775. doi: 10.1371/journal.pone.0226775 (PMC6927625; doi:10.1371/journal.pone.0226775)
Supplement: S1 Dataset — (XLSX) [file pone.0226775.s001.xlsx]

## Sheet: DATA
ID	GROUP	ST TCOG- CORRECT WORDS	ST TMOT- M	DP TCOG- CORRECT WORDS	DP TMOT- M	CP TCOG- CORRECT WORDS	CP TMOT- M	DTC DP TCOG- CORRECT	DTC DP TMOT- M	DTC CP TCOG- CORRECT	DTC CP TMOT- M	SDMT correct	BDI (PT)	D-FIS (PT)	5DIG Lec- time	5DIG Cont- time	5DIG Elec- time	5DIG Altern- time	5DIG Inhibition	5DIG Flexibility	MSQOL quality of life	MSQOL subtotal physical comp	MSQOL subtotal mental comp	TAVEC IR-Total 1-5	TAVEC ST-FR	TAVEC LT-FR	CZ-P3 amplitude- odd	CZ-P3 latency- odd	PZ-P3 amplitude- odd	PZ-P3 latency- odd	PO7-N1 amplitude- odd	PO7-N1 latency- odd	PO8-N1 amplitude- odd	PO8-N1 latency- odd	PO7-P1 amplitude- odd	PO7-P1 latency- odd	PO8-P1 amplitude- odd	PO8-P1 latency- odd
TD-001-002	2	8	55.56	4	54.34	5	48.08	50	2.19582	37.5	13.4629	20	10	24	30	32	51	145	21	115	55	38.36	63.5	39	7	6	1.07	442	1.55	444	-2.3	164	-2.22	164	4.68	85	5.44	91
TD-001-005	2	8	65.96	9	56.26	6	54.44	-12.5	14.7059	25	17.4651	27	18	25	32	24	40	57	12	25	50	30.27	46.55	28	7	9
TD-001-008	2	9	69.76	6	70	6	64.86	33.3333	-0.344037	33.3333	7.02408	22	23	27	57	50	87	112	30	55	55	33.18	52.05	45	7	6	2.07	287	2.13	289	-6.13	161	-6.65	164	2.84	118	3.15	118
TD-001-009	2	11	72.56	9	70.56	10	48.08	18.1818	2.75634	9.09091	33.7376	30	21	7	19	25	64	63	45	44	70	26.74	24.1	46	9	8	0.36	307	1.16	420	-1.97	261	-2.85	259	4.18	89	5.51	92
TD-001-010	2	21	94.18	12	87.76	10	74.64	42.8571	6.81673	52.381	20.7475	55	16	14	19	24	41	54	22	35	78.5	85.85	71.33	66	16	16	2.48	404	1.71	403	-2.61	170	-1.52	151	0.23	100	2.45	97
TD-001-014	2	21	85.84	13	80.84	13	69.96	38.0952	5.82479	38.0952	18.4995	48	9	17	26	28	33	42	7	16	73.5	46.83	84.93	42	4	6	4.68	422	4.04	448	-5.22	120	-4.03	124	2.13	82	2.22	80
TD-001-015	2	21	68.4	14	56.53	18	51.36	33.3333	17.3538	14.2857	24.9123	43	18	27	22	27	40	42	18	20	58.5	27.61	22.83	70	16	16	0.34	480	1.06	420	-2.32	244	-3.06	242	2.66	107	3.02	102
TD-001-016	2	18	69.52	9	63.75	16	63.66	50	8.29977	11.1111	8.42923	52	19	27	22	25	35	42	13	20	68.5	30.63	56.88	68	15	15	1.88	496	1	497	-2.73	159	-2.43	154	2.93	96	4.77	94
TD-001-017	2	14	89.89	18	83.44	13	79.09	-28.5714	7.17544	7.14286	12.0147	55	11	6	17	18	26	40	9	23	81.5	72.95	74.02	63	15	15	7.74	418	5.94	4.22	-2.5	151	-2.68	153	1.61	98	1.25	95
TD-001-019	2	21	77.09	17	57.51	14	56.34	19.0476	25.3989	33.3333	26.9166	64	23	27	18	19	35	63	17	45	45	18.85	34.75	55	10	11	5.76	473	5.57	536	-1.35	140	-1.82	181	1.51	93	2.11	92
TD-001-020	2	9	55.76	6	49.57	5	49.61	33.3333	11.1011	44.4444	11.0294	39	19	5	98	107	100	130	2	32	67	66.08	75.57	28	4	4	1.35	454	1.41	454	-2.14	126	-2.82	201	2.17	80	3.55	80
TD-001-023	2	13	64.98	15	45.18	14	38.51	-15.3846	30.4709	-7.69231	40.7356	25	19		30	32	52	105	22	75	55	42.29	59.7	50	11	14	2.93	400	2.28	400	-1.63	149	-1.93	149	0.97	110	0.81	87
TD-001-025	2	15	91.4	9	88.7	15	41.76	40	2.95405	0	54.3107	61	24	19	14	20	28	37	14	23	36.5	28.27	41.97	65	16	16	6.34	411	5.26	413	-3.23	159	-2.72	167	1.54	75	1.53	72
TD-001-027	2	19	78.17	15	59.16	10	54.26	21.0526	24.3188	47.3684	30.5872	30	27	23	20	23	38	50	18	30	36.5	26.89	23.32	48	6	9	2.76	395	2.1	440	-4.18	163	-3.23	169	3.98	97	2.47	108
TD-001-028	2	13	119.77	9	114.18	12	78.44	30.7692	4.66728	7.69231	34.5078	65	2	0	17	18	28	31	11	14	81.5	82.2	91.62	55	12	12	5.09	483	4.34	484	-2.21	140	-2.49	141	1.86	84	1.8	71
TD-001-029	2	17	93.83	16	78.24	14	69.46	5.88235	16.6152	17.6471	25.9725	55	4	6	29	28	37	43	8	14	81.5	85.72	84.87	55	12	13	2	505	2.01	500	0.44	146	0.91	138	2.13	83	2.1	115
TD-001-031	2	8	104.72	6	107.92	10	92.24	25	-3.05577	-25	11.9175	33	26	10	20	22	53	45	15	25	55	41.39	48.05	62	14	14	5.02	407	5.16	414	-7.52	261	-6.94	266	4.02	69	3.78	70
TD-001-033	2	13	103.77	18	99.57	15	91.84	-38.4615	4.04741	-15.3846	11.4966	56	20	24	18	21	33	34	15	16	76.5	55.93	57.92	65	12	13	3.17	468	2.88	470	-1.69	161	-2.37	173	0.94	124	0.86	134
TD-001-035	2	11	91.61	14	91.91	16	80.14	-27.2727	-0.327475	-45.4545	12.5205	46	20	11	21	25	33	43	12	22	55	77.28	49.75	62	15	15	3.94	430	2.51	429	-0.6	189	-0.98	190	2.46	110	2.94	99
TD-001-036	2	16	130.7	17	104.82	15	49.56	-6.25	19.8011	6.25	62.0811	54	1	0	22	20	24	32	2	10	82	84.54	84.27	76	16	16	3.83	361	3.31	356	-4.03	182	-4.72	206	4.77	117	5.67	98
TD-001-037	2	17	96.84	13	81.84	15	72.59	23.5294	15.4895	11.7647	25.0413	55	19	18	21	23	34	52	13	31	68.5	49.45	75.73	69	15	15	1.91	473	2.39	475	-1.62	180	-1.84	165	1.14	117	1.29	107
TD-001-039	2	12	92.24	6	89.54	7	84.54	50	2.92715	41.6667	8.34779	27	5	4	26	27	42	83	16	57	87	74.03	85.22	45	7	7	1.12	367	1.2	367	-1.25	150	-0.56	157	1.85	103	2.33	103
TD-001-040	2	12	99.32	12	74.64	14	73.66	0	24.849	-16.6667	25.8357	50	7	9	19	20	28	36	9	17	74	79.47	82.53	51	14	12	6.57	436	4.04	435	-6.13	179	-8.4	175	5.89	94	7.52	96
TD-001-001-HC	1	19	118.02	14	99.32	24	88.54	26.3158	15.8448	-26.3158	24.9788	56	7	0	15	18	28	41	13	26	73.5	91.49	78.98	59	15	15	1.13	466	1.34	473	-1.3	125	-1.02	128	2.68	89	1.71	90
TD-001-002-HC	1	14	129.4	11	114.47	13	94.39	21.4286	11.5379	7.14286	27.0556	65	0	2	14	17	28	34	14	20	100	96.55	98.5	59	12	13	7.18	530	5.51	526	-4.38	146	-3.4	125	5.96	91	5.63	91
TD-001-003-HC	1	8	104.79	14	111.32	13	92.04	-75	-6.23151	-62.5	12.1672	54	1	1	27	23	28	36	1	9	100	100	100	50	10	9
TD-001-004-HC	1	15	111	21	109.52	11	79.39	-40	1.33333	26.6667	28.4775	59	1	0	24.15	26.03	36.71	44.42	12.56	20.27	60	83.15	84	40	10	9
TD-001-005-HC	1	21	128.22	23	133.22	22	109.57	-9.52381	-3.89955	-4.7619	14.5453	73	0	0	17	18	27	32	10	15	82	86.47	90.82	71	14	15
TD-001-006-HC	1	24	128.82	25	120.32	20	98.5	-4.16667	6.59835	16.6667	23.5367	71	0	4	14	17	24	37	10	23	95	83.68	89.55	62	15	15
TD-001-007-HC	1	16	94.99	16	90.76	15	79.64	0	4.4531	6.25	16.1596	93	0	0	20	22	27	41	7	21	95	96.6	97.6	60	14	14
TD-001-008-HC	1	18	108.32	14	70.16	16	72.76	22.2222	35.229	11.1111	32.8287	49	7	4	30.78	36.1	38.4	58.4	7.62	19.62	82	80.72	84.27	62	14	16
TD-001-009-HC	1	14	111.92	7	89.04	14	88.14	50	20.4432	0	21.2473	43	7	6	37	30	50	57	13	20	64	82.07	82.88	46	14	14
TD-001-010-HC	1	18	150.36	22	141.36	18	103.75	-22.2222	5.98563	0	30.9989	66	5	2	14	16	22	35	8	21	87	90.85	90.27	67	10	14
TD-001-011-HC	1	16	99.5	17	96.62	17	98.04	-6.25	2.89447	-6.25	1.46734	66	6	2	18	18	28	34	10	16	82	71.5	74.67	61	12	14
TD-001-012-HC	1	23	99.02	26	92.34	24	77.64	-13.0435	6.74611	-4.34783	21.5916	59	9	4	18	20	32	53	14	35	78.5	81.02	72.63	65	16	16
TD-001-013-HC	1	22	111.32	24	106.82	22	90.24	-9.09091	4.0424	0	18.9364	57	0	0	16	18	29	37	13	21	86.5	96.02	93.17	67	13	15
TD-001-014-HC	1	19	137.8	11	128.82	17	82.44	42.1053	6.51669	10.5263	40.1742	53	1	3	16	19	27	40	11	24	95	93.22	98.35	64	14	14
TD-001-015-HC	1	17	109.42	14	98.38	20	64.63	17.6471	10.0896	-17.6471	40.934	64	8	10	18	17	29	39	11	21	95	90.02	89.1	72	16	16
TD-001-016-HC	1	19	125.2	18	109.57	18	108.6	5.26316	12.484	5.26316	13.2588	63	4	16	17	19	28	37	11	20	79	81.27	83.83	66	15	14
TD-001-017-HC	1	18	116.52	15	108.92	14	97.44	16.6667	6.52249	22.2222	16.3749	50	6	11	19	22	37	43	18	24	90	79.49	86.4	68	15	16
TD-001-018-HC	1	14	115.17	12	110.7	10	79.54	14.2857	3.88122	28.5714	30.9369	49	9	4	16	24	46	49	30	33	92	81.16	84.02	43	8	7
TD-001-019-HC	1	17	141.24	14	107.13	15	84.24	17.6471	24.1504	11.7647	40.3568	63	2	4	19	22	38	57	19	38	95	97.35	96.9	60	10	11
TD-001-020-HC	1	14	97.44	8	88.79	12	72.46	42.8571	8.87726	14.2857	25.6363	56	13	6	28	25	35	42	7	14	63.5	67.46	72.93	70	14	14
TD-001-021-HC	1	13	86.27	10	78.47	11	65.16	23.0769	9.04138	15.3846	24.4697	30	3	9	25	30	60	74	35	49	81.5	73	85.07	48	10	10
TD-001-022-HC	1	18	82.89	10	78.84	11	76.34	44.4444	4.88599	38.8889	7.90204	36	12	3	16	17	34	44	18	28	73.5	75	66.68	44	10	9
TD-001-023-HC	1	15	121.12	16	118.22	12	92.34	-6.66667	2.39432	20	23.7616	47	5	9	14	18	34	36	20	22	81.5	82.44	81.52	63	14	13
TD-001-024-HC	1	20	118.07	16	106.66	15	109.6	20	9.66376	25	7.17371	69	2	4	15	20	27	30	12	15	83.5	87	88.63	54	11	13
